# Supplementary material for: Analysis of parasite communities and potentially pathogenic parasites in wild takin (Budorcas taxicolor)
Source: Front Vet Sci. 2025 Mar 24;12:1555400. doi: 10.3389/fvets.2025.1555400 (PMC11973274; doi:10.3389/fvets.2025.1555400)
Supplement: SUPPLEMENTARY TABLE S1 — Sampling information table of different region. [file Table_1.XLSX]

## Sheet: Sheet1
Phylum	RA1	RA2	RA3	RA4	RA5	RA6	RA7	RA8	RA9	RA10	RA11	RA12	RA13	RA14	RA15	RA16	RA17	RA18	RB1	RB2	RB3	RB4	RB5	RB6	RB7	RB8	RB9	RB10	RB11	RB12	RB13	RB14	RB15	RB16	RC1	RC2	RC3	RC4	RC5	RD1	RD2	RD3	RD4	RD5	RD6	RD7	RD8	RD9	RD10
p__Annelida	0	0	0	0	0	0	0	0	0	0	0	0	0	0	0	0	0	0	0	15	0	0	0	0	0	0	0	0	0	0	0	0	0	0	0	0	43	0	0	0	0	0	0	0	0	0	0	0	0
p__Apicomplexa	75	2364	153	80	0	6	3	0	0	7	86	103	1290	811	273	142	15	4	0	0	131	21	0	0	0	0	0	402	114	61	8	105	877	233	0	0	106	5	0	18	0	9	0	6	360	7	401	14	88
p__Arthropoda	3	1153	4	244	0	0	0	12	7	72	11	10	0	5	12680	71	13	3	89	31867	10	30	57	0	19674	15768	3	138	7	0	24639	669	0	5963	5	7	24	0	8	44	14	127	13	0	0	0	0	172	2058
p__Ascomycota	20762	1110	10674	17754	15107	36538	51615	34764	48005	38401	304	267	343	649	1243	854	809	192	1894	34937	38254	24286	3920	6999	11488	12784	53244	1861	1003	305	300	6062	54632	1046	22854	21348	23656	70098	47613	28648	51207	54328	32924	42515	328	56791	4471	34940	7935
p__Basidiomycota	504	202	852	339	210	205	2152	1295	329	217	58	44	63	41	181	56	59	23	68	169	793	283	635	805	301	296	168	177	121	22	93	139	642	174	1141	309	537	599	668	183	749	86	258	1309	104	212	158	583	67
p__Cercozoa	55	0	0	0	0	0	0	0	0	0	0	0	0	104	0	13	0	0	0	0	0	0	685	0	0	49	0	0	0	0	0	0	5	0	0	0	5	0	0	4	0	0	0	5	6	0	0	0	14
p__Chlorophyta	27	116	67	104	7	4	15	7	54	0	16	48	43	25	0	22	41	6	95	9	202	169	53	248	254	54	32	85	206	142	290	73	3	81	30	62	165	10	7	26	133	14	86	56	21	23	30	50	239
p__Chytridiomycota	9	89	8	9	0	0	7	2	9	0	126	24	41	129	5	12	89	20	158	12	6	99	328	210	0	37	9	273	102	0	8	45	14	261	52	8	85	2	4	0	93	5	16	0	23	2	0	9	0
p__Ciliophora	287	833	77	84	0	11	4	5	12	16	15	20	23	0	11	13	83	7	90	15	0	81	251	48	0	25	0	259	267	43	78	105	3	173	32	0	11	4	11	10	69	36	31	0	1850	4	0	0	32
p__Discosea	0	0	0	0	5	0	0	0	0	0	0	0	0	0	0	0	0	0	0	0	0	0	0	0	10	0	0	0	0	0	0	0	0	0	0	0	0	8	0	4	32	0	0	0	0	2	0	0	0
p__Endomyxa	0	0	0	0	0	0	0	0	0	0	0	0	0	0	0	0	0	0	0	0	0	0	0	0	0	0	0	0	0	0	0	0	0	0	0	0	0	0	0	2	0	0	0	0	0	0	0	0	0
p__Euglenozoa	20	0	0	0	3017	0	3	0	0	0	0	0	0	0	0	0	6	0	0	137	0	0	0	0	1793	4106	69	0	0	0	0	0	0	0	0	0	0	0	7	344	0	0	0	0	0	0	0	0	39
p__Eukaryota_noname	23	0	7	0	13	0	0	4	0	0	0	0	0	45	0	0	37	18	4	166	0	0	53	2	6708	0	0	0	0	4	0	0	0	38	0	0	0	42	0	40	0	6	0	0	0	0	0	0	0
p__Evosea	580	2337	624	2129	16	23	97	21	35	11	7317	10220	4765	2406	1013	1412	1976	321	160	860	839	576	3108	1131	31	266	98	8384	3029	2425	409	4660	104	4250	3259	432	830	121	140	970	715	595	250	661	2033	74	13686	271	2034
p__Fornicata	0	0	0	0	0	0	0	0	0	0	0	0	0	0	0	0	0	0	0	0	0	0	0	0	0	0	0	0	0	0	0	0	0	0	0	0	0	0	608	0	0	0	0	0	0	0	0	0	0
p__Heterolobosea	0	0	0	0	0	0	0	0	0	0	0	0	0	0	0	0	0	0	0	0	0	0	61	0	0	0	0	0	0	0	0	0	2	0	0	0	0	0	0	0	0	0	0	0	0	0	0	0	0
p__Mollusca	0	41	0	0	0	0	0	0	0	0	0	0	0	0	0	0	0	0	0	0	0	0	0	118	0	0	0	0	0	0	0	0	0	0	0	0	0	0	0	0	0	0	0	0	11	0	0	0	0
p__Mucoromycota	8398	128	6745	6910	31890	16313	7542	1802	10012	3899	7	5	3	0	51	3106	7	6	462	4080	17342	3451	687	1933	405	2148	2391	78	6	7	14	2744	3433	126	14396	5039	1565	3791	8970	14	984	3718	718	71	8	844	105	2570	3775
p__Nematoda	1565	27	436	3063	5	0	3535	266	3	478	4317	8066	3067	13185	2743	0	523	541	22138	55	595	9180	2847	38	915	131	191	4	11263	12082	15709	6367	13591	2597	8	2	3122	5851	9	10025	4272	9	8380	528	347	36	4	2272	833
p__Olpidiomycota	0	0	0	0	0	0	0	0	0	0	0	0	0	0	0	0	0	0	0	0	0	0	0	0	0	0	0	0	0	0	0	0	0	0	0	0	0	0	0	0	48	0	0	0	9	0	0	0	0
p__Oomycota	26	7	0	10	0	0	0	0	0	0	0	9	0	0	0	2	0	0	0	0	0	10	0	0	0	0	0	0	0	0	0	0	0	0	0	0	0	0	0	0	0	0	0	0	0	0	0	0	0
p__Parabasalia	94	60	214	3282	4	0	4	13	19	123	3922	4028	2115	505	44	223	4501	172	26	100	72	49	119	728	0	0	0	719	8	1217	0	233	0	759	858	427	110	5	4	39	60	98	105	6	889	0	3208	12	8198
p__Platyhelminthes	486	0	2	0	0	0	0	0	0	0	0	0	6489	444	0	0	0	0	0	0	4569	0	0	0	0	0	0	0	0	329	27	0	5	0	0	0	0	0	0	0	0	0	0	0	0	0	0	0	0
p__Rotifera	0	0	0	0	0	0	0	0	0	0	0	0	0	0	82	0	0	0	0	0	0	0	0	0	0	0	0	0	27	0	0	0	0	0	0	0	0	0	0	0	0	0	0	0	0	0	0	0	0
p__Streptophyta	28721	40002	32003	18754	109	489	2922	15119	3316	3048	7625	4417	12306	15637	17453	22918	25473	45893	49045	21176	33263	38873	34951	52506	5296	27769	19823	58544	47985	63088	42297	56107	43448	66213	31597	9723	28866	5666	19616	23209	30419	27109	42839	44536	34533	26748	39121	31834	29940
p__Tardigrada	0	14	0	0	0	0	0	0	0	0	0	0	0	10	0	0	0	0	0	0	0	0	0	0	3	0	0	0	0	0	0	0	0	0	0	0	0	0	0	0	0	0	0	0	0	0	0	0	0
p__Tubulinea	0	0	0	0	0	0	0	0	0	0	0	0	0	0	0	0	0	0	0	0	0	0	0	0	0	0	0	0	0	0	0	0	0	0	0	0	8	0	0	4	0	0	0	0	0	0	0	0	0
p__Zoopagomycota	0	373	0	0	0	0	0	0	0	19	0	0	0	0	0	0	0	0	0	0	0	0	0	0	18	0	0	0	0	0	0	0	0	0	0	0	0	12	0	0	0	0	0	0	0	0	0	0	0
p__unclassified	11120	20583	15342	23656	23092	3364	2114	4565	6038	6728	45403	51978	53877	24886	22100	37773	24507	2729	17742	9883	8273	13030	56261	44154	40670	28944	20162	23451	20191	9408	16285	13366	553	8799	5966	49597	33153	2106	826	8411	4759	7085	9729	1039	49340	2072	30293	13464	41211
[truncated: 10 more columns]
