# Supplementary material for: Analysis of parasite communities and potentially pathogenic parasites in wild takin (Budorcas taxicolor)
Source: Front Vet Sci. 2025 Mar 24;12:1555400. doi: 10.3389/fvets.2025.1555400 (PMC11973274; doi:10.3389/fvets.2025.1555400)
Supplement: SUPPLEMENTARY TABLE S2 — The chao1 and shannon index. [file Table_2.XLSX]

## Sheet: Sheet1
Genus	RA1	RA2	RA3	RA4	RA5	RA6	RA7	RA8	RA9	RA10	RA11	RA12	RA13	RA14	RA15	RA16	RA17	RA18	RB1	RB2	RB3	RB4	RB5	RB6	RB7	RB8	RB9	RB10	RB11	RB12	RB13	RB14	RB15	RB16	RC1	RC2	RC3	RC4	RC5	RD1	RD2	RD3	RD4	RD5	RD6	RD7	RD8	RD9	RD10
Others	16411	28405	21352	28478	28094	5831	5604	9884	11349	10707	49311	57350	69506	29315	24407	40556	28421	3291	34368	11697	20104	19471	67753	58726	51772	50547	21724	29741	24894	17133	22246	19472	5898	14633	15984	52433	37373	5194	6186	10150	12111	12484	13058	9683	56461	8568	41297	16064	56587
g__Aelurostrongylus	1139	0	397	3059	0	0	3154	0	3	5	4317	6318	0	12750	2589	0	523	541	21961	55	0	9023	2847	6	915	131	191	4	11194	12038	15460	4575	13276	2597	8	2	3026	5827	9	10012	4242	9	7995	528	347	36	4	2204	833
g__Ascobolus	760	0	1396	166	26	252	243	0	293	1576	0	0	0	0	0	0	0	0	0	72	21	0	0	41	8902	454	172	0	0	19	10	8	0	0	3242	0	4	565	0	37	0	35	0	0	0	0	0	815	39
g__Ascomycota_noname	13485	104	3544	5662	2093	26323	16014	28430	32818	26282	157	118	89	10	137	140	71	59	130	7145	5885	3905	1568	802	387	1957	8457	149	126	63	22	1396	4730	118	7447	3726	3258	32352	15429	2365	14888	4173	2749	1417	80	3631	821	1779	115
g__Citrus	25	30	56	0	0	0	0	0	0	0	0	0	44	46	72	148	87	30	1288	12273	12803	4766	601	909	49	145	118	648	384	149	121	137	44	208	260	18	0	0	0	467	576	618	18440	88	428	925	1498	2036	54
g__Dennstaedtia	84	719	68	28	0	10	5	30	0	0	58	82	522	141	596	911	560	51	303	0	16	850	636	354	63	281	51	311	401	0	230	435	44	499	239	1947	719	222	556	345	143	603	6263	45	63	0	94	18	229
g__Diplopterygium	0	0	0	0	0	0	0	0	0	0	0	0	0	0	0	0	0	0	3175	717	0	90	0	0	1069	0	43	154	59	10468	11351	3663	144	267	0	0	0	0	0	19	245	85	38	32	938	1320	0	0	32
g__Diplostephium	602	619	80	71	0	0	0	0	0	0	0	0	885	13	69	300	15	0	37	0	34	51	271	434	20	0	9	0	81	1711	206	40	72	51	222	37	149	0	0	93	54	22	10	36	68	28	667	32	7919
g__Drypetes	984	271	11216	60	0	0	0	0	0	0	0	0	0	0	621	363	254	112	0	0	0	0	0	0	0	116	0	0	0	0	0	0	0	0	413	0	0	30	117	0	0	0	0	0	0	126	0	0	0
g__Entamoeba	580	2337	624	2126	16	23	97	21	35	11	7317	10220	4765	2406	1013	1412	1976	321	160	860	839	576	3108	1131	31	266	98	8384	3029	2425	409	4660	104	4250	3259	432	830	121	140	970	715	595	250	661	2033	74	13686	271	2034
g__Ficus	0	0	0	0	0	0	7	0	0	0	0	0	0	0	0	0	108	19	62	12	49	861	0	54	127	363	229	0	39	10288	2490	7515	0	15063	0	0	0	0	0	130	2967	120	45	2016	128	222	0	537	28
g__Galearia	0	0	0	0	0	0	0	0	0	0	0	0	0	0	0	0	0	0	0	0	0	0	0	0	0	0	0	0	0	0	31	0	0	42	0	0	0	0	0	10953	5033	0	0	2800	90	13172	0	25562	289
g__Hyphozyma	3300	0	1129	1749	1867	40	141	0	162	0	0	0	0	0	0	0	0	0	0	1447	228	895	0	0	169	109	0	0	0	0	0	0	44	67	218	0	0	6357	5615	0	0	10	0	0	0	345	0	26	0
g__Lecanoromycetes_noname	81	38	278	4146	525	550	22	24	0	363	0	0	0	5	0	57	8	0	0	253	399	492	430	202	635	380	197	446	104	0	16	76	534	66	2548	675	11355	4547	776	4	583	13	111	16	0	583	125	93	545
g__Morus	0	0	0	0	0	0	0	0	0	0	0	0	0	0	0	0	0	0	3327	239	661	2979	460	251	1569	63	100	80	142	623	24	8434	406	16207	15	0	0	0	0	104	7848	2179	1039	39	6662	344	8117	43	221
g__Orbicula	0	0	0	1484	2	848	1653	703	0	530	0	0	0	0	0	188	0	0	0	32	215	602	0	193	9	47	46	3	0	2	0	36	236	0	2103	26	115	10	481	0	2897	0	149	0	2	9	0	135	721
g__Oxytelus	0	0	4	0	0	0	0	0	0	0	0	0	0	0	12669	22	0	0	0	0	0	0	0	0	0	587	0	0	0	0	0	0	0	0	0	0	0	0	0	0	0	0	8	0	0	0	0	0	0
g__Pilobolus	8398	128	6745	6891	31890	15493	7490	1776	9989	3865	7	5	3	0	51	3106	7	6	462	4061	17330	3451	657	1070	405	2000	2391	78	6	7	14	2744	3433	126	14253	4553	1474	3731	8963	14	984	3718	718	67	8	844	4	2558	3042
g__Prunus	106	655	259	166	0	0	15	46	72	54	0	0	0	24	152	102	50	0	43	0	0	90	51	0	0	409	0	0	306	0	0	0	197	611	482	35	742	0	36	0	0	1131	751	0	108	0	0	19	0
g__Pseudombrophila	0	163	0	0	0	0	26	0	3	1412	0	0	0	0	0	0	0	0	0	6	39	127	0	0	11	0	23	0	0	0	0	0	0	0	4	11475	5	594	5360	131	966	16	0	15	0	41	0	244	6
g__Psychomora	3	1054	0	244	0	0	0	4	5	0	0	0	0	5	0	0	0	0	10	31743	10	21	0	0	19672	0	3	0	0	0	24639	620	0	5892	5	7	0	0	0	41	0	127	0	0	0	0	0	68	23
g__Rhamnus	107	289	39	281	0	0	0	0	0	0	0	0	56	75	198	257	700	64	39	0	0	423	666	760	27	13	20	129	47	65	48	36	14	14	5810	85	75	0	391	100	106	0	0	58	46	0	1422	7	0
g__Rosa	768	13430	660	3035	23	120	80	1253	188	175	22	22	1139	7408	2503	3953	2487	416	9542	1258	3907	13317	2218	2418	278	15821	15251	35133	24769	18121	9682	23212	25122	25168	3733	414	494	1662	5302	2367	213	14096	10127	1857	2103	51	5327	123	1160
g__Sesamum	0	0	0	0	0	0	0	0	0	0	0	0	0	0	0	0	0	0	2189	69	117	172	1194	28109	0	46	0	0	0	172	0	0	0	0	0	0	0	0	0	116	1027	226	135	129	1187	0	714	0	0
g__Simplicimonas	27	0	89	1393	4	0	0	13	19	69	759	922	330	105	0	0	2828	102	0	64	0	0	67	546	0	0	0	471	0	953	0	105	0	200	137	38	0	5	4	39	56	0	30	0	405	0	1118	0	4797
g__Streptophyta_noname	14414	18529	14650	12396	38	132	1828	12545	1683	2022	2823	1478	4886	2392	9229	12988	16706	44689	11263	3130	9690	8587	12542	5147	257	8794	2985	16175	16296	14402	12566	9361	15673	3762	8833	853	1566	1840	9678	7602	7252	5030	4070	30265	16430	4159	10646	2269	12299
g__Strombosia	112	836	252	198	0	32	44	248	0	0	2688	1814	438	209	427	580	663	0	0	0	0	0	0	0	0	0	0	0	0	0	0	0	0	0	567	851	410	0	553	0	0	0	0	0	0	0	0	0	0
g__Thelebolus	2267	68	3836	3380	8855	7104	32770	2197	9999	5193	0	0	0	9	556	54	10	0	822	25684	27653	16758	592	3550	1076	9360	43743	27	34	58	44	3610	47239	151	5880	5015	7294	23819	18372	25582	30352	47935	29327	39975	30	50979	28	30579	5151
g__Tinospora	0	0	0	0	0	0	0	0	0	0	0	0	0	0	0	0	0	0	2790	2629	4148	2604	6082	4104	21	37	296	2391	763	64	40	540	97	721	0	0	0	0	0	337	65	0	12	0	1872	1095	5701	556	259
g__Trisetum	9102	1764	534	1405	42	195	820	701	1221	755	1748	910	1762	3969	2590	1480	2665	234	0	35	201	27	2273	113	102	451	43	51	1655	372	508	0	5	0	4536	4332	23397	1444	523	17	231	0	24	1005	373	263	208	153	80
[truncated: 10 more columns]
